# Supplementary material for: Aedes aegypti from Amazon Basin Harbor High Diversity of Novel Viral Species
Source: Viruses. 2020 Aug 8;12(8):866. doi: 10.3390/v12080866 (PMC7472207; doi:10.3390/v12080866)
Supplement: Supplementary file 1 [file viruses-12-00866-s001.zip]

Archive with 2 entries (2 files):
- viruses-862891-supplementary/viruses-862891supplementaryFile1forXML.pdf
- viruses-862891-supplementary/viruses-862891supplementaryFile2forXML.pdf
